# Supplementary material for: How Do Older Patients with End-Stage Osteoarthritis of the Hip Eat Prior to Hip Replacement? A Preliminary Snapshot That Highlights a Poor Diet
Source: Nutrients. 2023 Nov 22;15(23):4868. doi: 10.3390/nu15234868 (PMC10708412; doi:10.3390/nu15234868)
Supplement: Supplementary file 1 [file nutrients-15-04868-s001.zip]

Archive with 1 entries (1 files):
- nutrients-2720640-supplementary.xlsx
