# Supplementary material for: How Do Older Patients with End-Stage Osteoarthritis of the Hip Eat Prior to Hip Replacement? A Preliminary Snapshot That Highlights a Poor Diet
Source: Nutrients. 2023 Nov 22;15(23):4868. doi: 10.3390/nu15234868 (PMC10708412; doi:10.3390/nu15234868)
Supplement: Supplementary file 1 [file nutrients-15-04868-s001.zip › nutrients-2720640-supplementary.xlsx]

## Sheet: Raw
ID	Gender code	Age	Height	Weight T0	BMI	CCI	24H recall (prot/kg/die) T0	Q1=0.56 Q2=0.71 Q3=0.93	24H recall (energia/kg/die) T0	Q1=15.47 Q2=18.96 Q3=23.83	Med-Lite	Q1=9 Q2=10 Q3=12	Fruit score	Vegetables score	Legumes score	Cereals score	Fish score	Meat score	Dairy score	Alcohol score	Olive oil score	WBC T0	RBCs T0	Hb T0	Ht T0	MCV T0	MCH T0	MCHC T0	Lymp% T0	LympC T0	TP PreRic	C-rP PreRic	PreAlb T0	Alb T0	Iron T0	Tf T0	Ferr T0	Timed up and go T0	Barthel T0	HOOSPS_Total_PreOp	SF12_PhysicalScore_PreOp
1	0	74.2849	1.76	78.1	25.2131	4	0.37	1	16.03	2	10	2	2	0	0	1	1	1	2	1	2	4.31	5.04	14	42.7	84.7	27.8	32.8	29.7	1.28	7.3	0.08	21	4.4	45	296	13	8.98	100	8.8	29.5
2	1	64.9425	1.56	62.5	25.6821	2	0.94	4	23.83	3	10	2	2	2	0	1	2	0	0	1	2	6.78	4.44	13.8	41.3	93	31.3	33.4	29.5	2	6.7	0.05	28	4.6	72	243	199	10.14	95	20	42.9
3	1	62.9973	1.61	85.1	32.8305	2	0.56	1	20.5	3	9	1	0	2	0	2	0	1	1	1	2	7.38	4.38	13.9	39	89	31.7	35.6	19.5	1.44	7	0.52	24	4.1	78	215	86	9.96	98
4	1	65.6986	1.56	64.1	26.3396	2	0.8	3	25.74	4	10	2	2	1	1	1	1	0	1	1	2	6.43	4.73	14.4	43.1	91.1	30.4	33.4	33.1	2.13	7.5	0.1	27	4.5	119	307	46	8.87	100	30.4	32.8
5	0	75.7863	1.76	90.1	29.087	3	0.71	2	19.76	3	7	1	2	0	0	2	0	0	1	0	2	7.97	5.87	17.5	51.1	87.1	29.8	34.2	24.5	1.95	7	0.21	25	4.6	98	251	535	9.28	100	30.4	38.5
6	0	65.011	1.97	92	23.7058	5	0.69	2	15.6	2	9	1	0	0	0	1	1	2	2	1	2	5.25	5.09	13.9	42.5	83.5	27.3	32.7	27.2	1.43	7.5	0.33	24	3.9	68	233	34	11.03	100	26.9	37.9
7	1	65.5096	1.49	69.8	31.44	2	0.72	3	18.96	2	11	3	1	1	0	1	2	1	2	1	2	8.24	4.43	13.1	40	90.3	29.6	32.8	29.4	2.42	6.2	0.11	20	4.2	78	181	164	11.54	100	41.7	33.8
8	0	70.0548	1.75	113.2	36.9633	7	0.62	2	15.47	1	12	3	1	2	1	2	1	1	1	1	2	7.88	4.82	13.7	42.3	87.8	28.4	32.4	26.4	2.08	7.2	0.76	31.1	4.7	92	236	240	9.24	100
9	1	79.6082	1.6	59.9	23.3984	5	1.24	4	36.47	4	15	4	2	2	2	2	1	1	1	2	2	7.38	4.44	13.2	39.6	89.2	29.7	33.3	19.4	1.43	6.9	0.04	28.1	4.6	69	273	40	9.62	97	33.9	25.7
10	0	67.1425	1.71	88.1	30.1289	3	0.47	1	13.56	1	7	1	0	0	0	1	0	0	2	2	2	6.97	4.15	13	36.9	88.9	31.3	35.2	31.6	2.2	7.7	0.19	31.1	4.8	134	270	743	8.57	100	16.4	53.6
11	0	72.4384	1.78	84.9	26.7959	3	0.73	3	21.5	3	9	1	2	1	1	2	0	0	2	0	1	5.16	4.85	14.7	43.1	88.9	30.3	34.1	25.8	1.33	6.8	0.11	25.8	3.7	85	199	197			33.9	30.2
12	0	73.0356	1.63	90.3	33.987	3					9	1	1	2	0	2	0	0	0	2	2	8	4.61	13.6	40.1	87	29.5	33.9	26.8	2.14	6.4	0.35	23.5	4.4	56	227	111	8.19	100
13	0	72.9753	1.8	95.9	29.5988	3	0.96	4	24.97	4	11	3	2	1	1	2	1	1	0	1	2	5.75	4.59	13.4	38.6	84.1	29.2	34.7	34.8	2	6.5	0.11	21.8	3.9	90	245	166	9.88	100
14	1	64.5041	1.64	53.3	19.8171	2	0.93	3	32.51	4	11	3	2	0	1	2	1	1	0	2	2	5.48	4.42	12.7	38.5	87.1	28.7	33	32.1	1.76	6	0.14	18.8	4.1	72	214	66	13.85	95
15	1	76.7644	1.65	70.6	25.932	3					9	1	2	1	0	1	1	0	1	1	2	8.15	5.02	15.2	45.6	90.8	30.3	33.3	24.4	1.99			28.3	4.6	100	253	291	11.85	100
16	0	67.326	1.71	73.2	25.0333	3																7.24	4.9	14.2	43.3	88.4	29	32.8	21.8	1.58	6.7	0.05	24.5	4.5	76	289	60
17	1	76.0055	1.6	50.1	19.5703	3																8.81	4.89	14.6	43.7	89.4	29.9	33.4	21.6	1.9	6.7	0.08	23.1	4.7	69	241	192
18	0	71.5973	1.7	105	36.3322	4	0.49	1	10.65	1	10	2	1	1	1	1	1	2	1	1	1	7.49	4.96	15.7	46.6	94	31.7	33.7	27.4	2.05	6.7	0.48	24	4.5	76	244	164	13.49	100	46.1	37.2
19	0	68.8356	1.73	75	25.0593	2	0.69	2	15.21	1	10	2	1	1	1	0	1	2	1	1	2	7.43	5.23	15.4	44.5	85.1	29.4	34.6	24.8	1.84	7.8	0.21	37	5	156	251	223	14	100	55.9	45.5
20	1	71.5726	1.7	82.5	28.5467	3	0.76	3	12.23	1	9	1	0	2	0	1	0	2	1	1	2	5.81	4.17	13.1	38.1	91.4	31.4	34.4	26.3	1.53	7.1	0.86	20.1	4.6	108	248	94	7.99	100	41.7	47
21	0	54.8877	1.8	109.4	33.7654	2	0.51	1	11.96	1	6	1	1	0	1	1	0	0	0	1	2	8.63	5.44	16.3	46.9	86.2	30	34.8	29.8	2.57	6.6	0.64	31.6	5.1	98	259	195	9.39	98	33.9	27.7
22	1	74.6767	1.6	69	26.9531	3	0.66	2	13.53	1	11	3	2	0	0	1	1	1	2	2	2	6.02	3.91	12.7	37	94.6	32.5	34.3	29.4	1.77	6.6	0.54	21.3	4.4	72	262	77	12.11	100	50.8	46.5
23	0	79.4767	1.7	75.1	25.9862	3	0.58	2	16.89	2	9	1	1	1	0	2	1	0	0	2	2	3.64	4.62	14.1	42.5	92	30.5	33.2	28.6	1.04	7	0.4	21	4.6	107	250	81	14.02	100	41.7	31.7
24	1	75.8959	1.65	59.8	21.9651	3	0.67	2	18.51	2	9	1	2	0	0	1	0	2	2	1	1	6.77	4.29	13.3	38.9	90.7	31	34.2	34	2.3	6.7	0.69	31.9	4.7	110	203	185	9.63	100	55.9	34.5
25	1	74.7863	1.67	68.2	24.4541	3	0.45	1	16.93	2	12	3	2	1	1	2	1	2	1	1	1	5	4.49	14.6	43	95.8	32.5	34	37	1.85	6.5	0.97					344	17.86	96	67.9	40.1
26	0	62.9616	1.69	71.1	24.8941	6	0.73	3	17.48	2	11	3	1	1	2	1	0	2	2	1	1	5.75	4.5	13.8	40	88.9	30.7	34.5	25.7	1.48	7.4	0.11	37.1	4.7	101	256	182	11.85	100	55.9	31.5
27	1	63.1041	1.64	65.2	24.2415	3	0.7	2	16.38	2	10	2	1	1	1	1	1	2	1	1	1	6	5.06	15.7	45.1	89.1	31	34.8	25	1.5	6.9	0.04	25	4.7	91	217	111	11.7	100	37.7	33.4
28	0	74.7918	1.78	74.5	23.5134	4	1.2	4	28.38	4	9	1	2	1	0	2	0	1	2	1	0	8.57	4.88	14.7	45.7	93.6	30.1	32.2	12.1	1.04	7.4	0.04	23.5	3.9	75	214	389	16.68	98
29	1	75.3014	1.58	68.1	27.2793	5	0.63	2	20.95	3	6	1	0	0	0	2	0	2	0	1	1	11.42	5.05	15.2	47.8	94.7	30.1	31.8	21.7	2.48	6.4	0.3	20.5	4.5	89	282	26		99	82.4	24
30	0	71.4877	1.8	79.8	24.6296	4	0.82	3	19.38	3	15	4	1	2	2	1	2	2	1	2	2	4.77	5.03	15.4	43.3	86.1	30.6	35.6	32.7	1.56	6.8	0.29	27.2	4.2	137	184	126	11.4	100	46.1	35.2
31	1	85.1397	1.55	51	21.2279	4	0.72	3	21.74	3	10	2	1	0	1	2	1	2	0	1	2	4.77	4.37	13.7	42	96.1	31.4	32.6	30.4	1.45	6.3	0.04					212	23.74	100	41.7	32.2
32	0	83.1616	1.69	65.1	22.7933	5	1.11	4	20.71	3	7	1	0	0	0	1	1	2	1	1	1	5.45	3.99	13.6	38.3	96	34.1	35.5	15.2	0.83	6.5	0.06	17.8	4.1	117	233	25	12.77	100
33	0	81.4247	1.73	83.2	27.7991	4	0.56	1	16.23	2	9	1	1	1	0	1	0	1	2	2	1	8.24	4.59	14.1	43.4	94.6	30.7	32.5	22.5	1.85	7.3	0.28					113		100
34	0	80.6493	1.71	78.1	26.7091	4																6.55	3.48	11.8	35.2	101.1	33.9	33.5	27.9	1.83	7.2	0.04	25.8	4.4	70	229	125	20.93	100
35	0	65.0822	1.64	108.9	40.4893	3	0.39	1	14.53	1	11	3	1	1	0	1	1	2	2	2	1	7.08	5.19	14.8	45.5	87.7	28.5	32.5	22.5	1.59	7.7	0.91	23.6	4.6	103	231	75	20.34	98	100	31.6
36	0	77.7671	1.6	61.2	23.9062	6																6.82	5.13	16.1	47.6	92.8	31.4	33.8	31.8	2.17	7	0.55	28.3	4.5	158	253	102
37	1	63.0192	1.71	75	25.6489	5																5.34	4.65	14.4	42.3	91	31	34	33.5	1.79	6.1	0.04	25.4	3.9	132	232	72
38	1	67.0356	1.6	86	33.5937	3																5.98	4.15	13.4	42.5	102.4	32.3	31.5	35.8	2.14	7.8	0.07	24.5	4.8	132	216	125				26.5
39	0	68.6795	1.66	75.1	27.2536	5	0.57	2	14.27	1	10	2	0	1	0	2	1	1	1	2	2	9.5	5.47	13.2	43.4	79.3	24.1	30.4	27.1	2.57	6.5	0.22	30.6	4.4	86	256	129	10.24	98	61.6	28.3
40	1	66.4274	1.6	77.5	30.2734	2	0.83	3	20.4	3	8	1	1	1	0	1	0	2	1	1	1	9.95	4.66	14	41.8	89.7	30	33.5	26.4	2.63	6.9	0.88					56	12.21	98	46.1	49.9
41	0	66.7233	1.81	110	33.5765	2	0.38	1	12.4	1	13	4	2	1	2	1	0	2	1	2	2	9.35	5.19	17.4	52.6	101.3	33.5	33.1	26.6	2.45	6.6	0.04	36.2	3.6	150	243	222	12.08	100	74.8	24.1
42	1	74.0274	1.6	61.2	23.9062	4	1.57	4	25.7	4	13	4	2	1	2	1	1	2	2	1	1	12.17	4.59	14.8	42	91.5	32.2	35.2	19.5	2.37	7.4	0.04	29.9	5.2	49	258	154	19.53	98	74.8	32.1
43	1	70.6274	1.56	48	19.7239	3	1.33	4	28.91	4	14	4	1	1	1	2	2	2	1	2	2	11.89	3.51	10.7	31.8	90.6	30.5	33.6	5	0.59	7.3	0.04	18.4	4.1	88	222	50	11.1	100
44	0	75.1973	1.59	64.1	25.355	3	0.47	1	16.94	2	12	3	1	1	2	1	1	2	1	1	2	10.24	4.97	14.8	45.2	90.9	29.8	32.7	40.8	4.18	6.8	0.76	23	4.5	83	256	89	16.25	98
45	1	71.6247	1.58	67.2	26.9188	3	1	4	22.03	3	11	3	1	1	1	1	1	2	1	1	2	5.9	5.09	14.4	44	86.4	28.3	32.7	40.3	2.38	7.2	0.04							100	50.8	35.6
46	1	64.1041	1.63	63.2	23.7871	4	0.61	2	17.97	2	11	3	0	1	2	1	2	2	0	1	2	4.96	4.95	14.5	45.4	91.7	29.3	31.9	37.1	1.84	6.3	0.04	21.8	3.9	78	263	14	11.54	100	50.8	35.6
47	1	80.1836	1.65	80.3	29.4949	4	0.8	3	19.26	3	12	3	2	1	1	2	1	1	1	1	2	6.11	3.85	11.9	36.1	93.8	30.9	33	24.7	1.51	6.1	2.08	28.1	4	98	248	68	15.01	100	55.9	30.6
48	0	72.5616	1.71	91.7	31.3601	3	0.55	1	12.98	1	11	3	2	0	1	1	1	1	1	2	2	5.48	4.7	14.7	43.5	92.6	31.3	33.8	25.5	1.4	7	2.76	22.8	4.2	107	243	103	12.5	98	46.1	35.7
49	0	75.7041	1.74	66.8	22.0637	3	0.31	1	12.85	1	10	2	1	1	0	0	1	2	2	1	2	5.88	4.46	14.3	43.6	97.8	32.1	32.8	10	0.59	7.2	0.07	25.5	4.3	94	222	60	7.15	100	16.4	49
50	1	84.2658	1.65	55	20.202	4	1.03	4	24.38	4	11	3	2	1	1	1	0	1	2	1	2	7.59	5.76	14.5	44.1	76.6	25.2	32.9	16.1	1.22	7.1	0.15	26.7	4.6	68	240	227	14.99	100	46.1	31.9
51	1	72.9973	1.58	74	29.6427	3	0.98	4	22.81	3	8	1	1	0	1	1	1	0	0	2	2	8.31	4.88	14.7	44.8	91.8	30.1	32.8	39.4	3.27	6.8	0.19							98	50.8	30
52	1	68.7562	1.63	97.9	36.8475	2	0.5	1	9.79	1	11	3	2	1	0	0	2	1	2	1	2	8.42	4.92	14.7	44.5	90.4	29.9	33	31.8	2.68	6.7	0.88	22.7	4.6	82	210	255	18.98	89	74.8	26.1
53	0	63.6712	1.62	66.7	25.4153	3	0.95	4	24.43	4	12	3	1	1	1	1	1	2	2	1	2	12.94	5.07	15.3	46.8	92.3	30.2	32.7	18.9	2.45	7.6	1.35	23.6	4.7	168	226	242	11.78	100	55.9	27.3
56	1	70.2795	1.7	61.8	21.3841	4	0.93	3	23.99	4	12	3	2	1	1	1	1	2	0	2	2	6.88	4.82	15.3	45.1	93.6	31.7	33.9	23.8	1.64	6.3	0.04	20.5	4.1	61	215	34	11.3	99		42.7
57	0	61.0247	1.8	91.8	28.3333	2	0.56	1	17.77	2	13	4	1	1	1	2	1	1	2	2	2	7.23	5.15	16.4	48.8	94.8	31.8	33.6	28.5	2.06	5.9	0.04	26.3	4.5	120	271	57	8.09	98
58	0	82.6795	1.79	69.7	21.7534	6	1.36	4	33.65	4	12	3	2	1	1	2	1	1	1	1	2	5.72	4.53	14	42.7	94.3	30.9	32.8	22.9	1.31	6.5	0.04	20.6	4.8	89	233	141	10.92	98
60	0	68.3616	1.7	75.7	26.1938	2	0.81	3	24.74	4	12	3	2	1	1	2	0	2	1	1	2	7.48	4.8	14.8	44.5	92.7	30.8	33.3	34.9	2.61	6.2	0.08							100
